# Supplementary material for: Niche-Dependent Regulation of Lkb1 in the Proliferation of Lung Epithelial Progenitor Cells
Source: Int J Mol Sci. 2022 Dec 1;23(23):15065. doi: 10.3390/ijms232315065 (PMC9735896; doi:10.3390/ijms232315065)
Supplement: Supplementary file 1 [file ijms-23-15065-s001.zip]

Archive with 1 entries (1 files):
- ijms-2037039-supplementary.pdf
